# Supplementary material for: Characterization and Comparative Profiling of MiRNA Transcriptomes in Bighead Carp and Silver Carp
Source: PLoS One. 2011 Aug 15;6(8):e23549. doi: 10.1371/journal.pone.0023549 (PMC3156240; doi:10.1371/journal.pone.0023549)
Supplement: Table S1 — Conserved miRNAs in bighead carp and silver carp. (XLS) [file pone.0023549.s001.xls]

## Sheet: Table S1
Conserved miRNAs in bighead carp and silver carp
	In bighead carp				In silver carp
miRNA	sequence	number		miRNA	sequence	number in silver carp
hno-let-7a	TGAGGTAGTAGGTTGTATAGTT	402046		hmo-let-7a	TGAGGTAGTAGGTTGTATAGTT	365383
hno-let-7b	TGAGGTAGTAGGTTGTGTGGTT	86907		hmo-let-7b	TGAGGTAGTAGGTTGTGTGGTT	123149
hno-let-7c	TGAGGTAGTAGGTTGTATGGTT	65009		hmo-let-7c	TGAGGTAGTAGGTTGTATGGTT	130381
hno-let-7d	TGAGGTAGTTGGTTGTATGGTT	14406		hmo-let-7d	TGAGGTAGTTGGTTGTATGGTT	27909
hno-let-7e	TGAGGTAGTAGATTGAATAGTT	7825		hmo-let-7e	TGAGGTAGTAGATTGAATAGTT	8870
hno-let-7f	TGAGGTAGTAGATTGTATAGTT	13268		hmo-let-7f	TGAGGTAGTAGATTGTATAGTT	14761
hno-let-7g	TGAGGTAGTAGTTTGTATAGTT	4765		hmo-let-7g	TGAGGTAGTAGTTTGTATAGTT	5329
hno-let-7h	TGAGGTAGTAAGTTGTGTTGTT	720		hmo-let-7h	TGAGGTAGTAAGTTGTGTTGTT	475
hno-let-7i	TGAGGTAGTAGTTTGTGCTGTT	6598		hmo-let-7i	TGAGGTAGTAGTTTGTGCTGTT	9704
hno-let-7j	TGAGGTAGTTGTTTGTACAGTT	1341		hmo-let-7j	TGAGGTAGTTGTTTGTACAGTT	1520
hno-miR-1	TGGAATGTAAAGAAGTATGTAT	32908		hmo-miR-1	TGGAATGTAAAGAAGTATGTAT	57977
hno-miR-100	AACCCGTAGATCCGAACTTGTG	58369		hmo-miR-100	AACCCGTAGATCCGAACTTGTG	109978
hno-miR-101a	TACAGTACTGTGATAACTGAAG	76405		hmo-miR-101a	TACAGTACTGTGATAACTGAAG	80565
hno-miR-101b	TACAGTACTATGATAACTGAAG	9464		hmo-miR-101b	TACAGTACTATGATAACTGAAG	8368
hno-miR-103	AGCAGCATTGTACAGGGCTATGA	11299		hmo-miR-103	AGCAGCATTGTACAGGGCTATGA	18697
hno-miR-107	AGCAGCATTGTACAGGGCTATCA	11321		hmo-miR-107	AGCAGCATTGTACAGGGCTATCA	16603
hno-miR-10a	TACCCTGTAGATCCGAATTTGT	384		hmo-miR-10a	TACCCTGTAGATCCGAATTTGT	84
hno-miR-10b	TACCCTGTAGAACCGAATTTGTG	334		hmo-miR-10b	TACCCTGTAGAACCGAATTTGTG	38
hno-miR-10c	TACCCTGTAGATCCGGATTTGT	4312		hmo-miR-10c	TACCCTGTAGATCCGGATTTGT	2684
hno-miR-10d	TACCCTGTAGAACCGAATGTGTG	10		hmo-miR-10d	TACCCTGTAGAACCGAATGTGTG	36
hno-miR-122	TGGAGTGTGACAATGGTGTTTG	1808356		hmo-miR-122	TGGAGTGTGACAATGGTGTTTG	556153
hno-miR-124	TAAGGCACGCGGTGAATGCCAA	57724		hmo-miR-124	TAAGGCACGCGGTGAATGCCAA	101158
hno-miR-125a	TCCCTGAGACCCTTAACCTGTG	806		hmo-miR-125a	TCCCTGAGACCCTTAACCTGTG	2981
hno-miR-125b	TCCCTGAGACCCTAACTTGTGA	9834		hmo-miR-125b	TCCCTGAGACCCTAACTTGTGA	24915
hno-miR-125c	TCCCTGAGACCCTAACTCGTGA	576		hmo-miR-125c	TCCCTGAGACCCTAACTCGTGA	1962
hno-miR-126	TCGTACCGTGAGTAATAATGC	2058		hmo-miR-126	TCGTACCGTGAGTAATAATGC	3228
hno-miR-126b	TCGTACCGTGAGTAATAGTGCA	1468		hmo-miR-126b	TCGTACCGTGAGTAATAGTGCA	2933
hno-miR-128	TCACAGTGAACCGGTCTCTTTT	81267		hmo-miR-128	TCACAGTGAACCGGTCTCTTTT	52833
hno-miR-129	CTTTTTGCGGTCTGGGCTTGCT	2462		hmo-miR-129	CTTTTTGCGGTCTGGGCTTGCT	4095
hno-miR-130a	CAGTGCAATGTTAAAAGGGCAT	296		hmo-miR-130a	CAGTGCAATGTTAAAAGGGCAT	536
hno-miR-130b	CAGTGCAATAATGAAAGGGCAT	976		hmo-miR-130b	CAGTGCAATAATGAAAGGGCAT	1622
hno-miR-130c	CAGTGCAATATTAAAAGGGCAT	2189		hmo-miR-130c	CAGTGCAATATTAAAAGGGCAT	3584
hno-miR-132	TAACAGTCTACAGCCATGGTCG	738		hmo-miR-132	TAACAGTCTACAGCCATGGTCG	2674
hno-miR-133a	TTTGGTCCCCTTCAACCAGCTG	2426		hmo-miR-133a	TTTGGTCCCCTTCAACCAGCTG	3744
hno-miR-133b	TTTGGTCCCCTTCAACCAGCTA	334		hmo-miR-133b	TTTGGTCCCCTTCAACCAGCTA	182
hno-miR-133c	TTTGGTCCCTTTCAACCAGCTA	7		hmo-miR-133c	TTTGGTCCCTTTCAACCAGCTA	0
hno-miR-135a	TATGGCTTTTTATTCCTATGTGA	3		hmo-miR-135a	TATGGCTTTTTATTCCTATGTGA	13
hno-miR-135b	TATGGCTTTTTATTCCTATCTG	66		hmo-miR-135b	TATGGCTTTTTATTCCTATCTG	116
hno-miR-135c	TATGGCTTTCTATTCCTATGTG	257		hmo-miR-135c	TATGGCTTTCTATTCCTATGTG	513
hno-miR-137	TTATTGCTTAAGAATACGCGTA	19		hmo-miR-137	TTATTGCTTAAGAATACGCGTA	414
hno-miR-138	AGCTGGTGTTGTGAATCAGGCC	1573		hmo-miR-138	AGCTGGTGTTGTGAATCAGGCC	3723
hno-miR-1388	ATCTCAGGTTCGTCAGCCCATG	671		hmo-miR-1388	ATCTCAGGTTCGTCAGCCCATG	488
hno-miR-140	CAGTGGTTTTACCCTATGGTAG	30		hmo-miR-140	CAGTGGTTTTACCCTATGGTAG	16
hno-miR-141	TAACACTGTCTGGTAACGATGC	237		hmo-miR-141	TAACACTGTCTGGTAACGATGC	149
hno-miR-142a	CATAAAGTAGAAAGCACTACT	290		hmo-miR-142a	CATAAAGTAGAAAGCACTACT	175
hno-miR-142b	CATAAAGTAGACAGCACTACTA	1359		hmo-miR-142b	CATAAAGTAGACAGCACTACTA	1529
hno-miR-143	TGAGATGAAGCACTGTAGCTC	24205		hmo-miR-143	TGAGATGAAGCACTGTAGCTC	27909
hno-miR-144	TACAGTATAGATGATGTACT	107		hmo-miR-144	TACAGTATAGATGATGTACT	874
hno-miR-145	GTCCAGTTTTCCCAGGAATCCC	2216		hmo-miR-145	GTCCAGTTTTCCCAGGAATCCC	913
hno-miR-146a	TGAGAACTGAATTCCATAGATGG	79850		hmo-miR-146a	TGAGAACTGAATTCCATAGATGG	180618
hno-miR-146b	TGAGAACTGAATTCCAAGGGTG	12770		hmo-miR-146b	TGAGAACTGAATTCCAAGGGTG	18722
hno-miR-148	TCAGTGCATTACAGAACTTTGT	15958		hmo-miR-148	TCAGTGCATTACAGAACTTTGT	14500
hno-miR-150	TCTCCCAATCCTTGTACCAGTG	1594		hmo-miR-150	TCTCCCAATCCTTGTACCAGTG	1646
hno-miR-152	TCAGTGCATGACAGAACTTTGG	4279		hmo-miR-152	TCAGTGCATGACAGAACTTTGG	3901
hno-miR-153a	TTGCATAGTCACAAAAGTGATC	36		hmo-miR-153a	TTGCATAGTCACAAAAGTGATC	124
hno-miR-153b	TTGCATAGTCACAAAAATGAGC	72		hmo-miR-153b	TTGCATAGTCACAAAAATGAGC	249
hno-miR-153c	TTGCATAGTCACAAAAATGATC	93		hmo-miR-153c	TTGCATAGTCACAAAAATGATC	281
hno-miR-155	TTAATGCTAATCGTGATAGGGG	56		hmo-miR-155	TTAATGCTAATCGTGATAGGGG	61
hno-miR-15a	TAGCAGCACAGAATGGTTTGTG	7450		hmo-miR-15a	TAGCAGCACAGAATGGTTTGTG	9706
hno-miR-15b	TAGCAGCACATCATGGTTTGTA	412		hmo-miR-15b	TAGCAGCACATCATGGTTTGTA	745
hno-miR-15c	AAGCAGCGCGTCATGGTTTTC	5		hmo-miR-15c	AAGCAGCGCGTCATGGTTTTC	0
hno-miR-16a	TAGCAGCACGTAAATATTGGTG	588		hmo-miR-16a	TAGCAGCACGTAAATATTGGTG	710
hno-miR-16b	TAGCAGCACGTAAATATTGGAG	5650		hmo-miR-16b	TAGCAGCACGTAAATATTGGAG	8468
hno-miR-16c	TAGCAGCATGTAAATATTGGAG	0		hmo-miR-16c	TAGCAGCATGTAAATATTGGAG	3
hno-miR-181a	AACATTCAACGCTGTCGGTGAGT	19816		hmo-miR-181a	AACATTCAACGCTGTCGGTGAGT	30400
hno-miR-181b	AACATTCATTGCTGTCGGTGGG	1121		hmo-miR-181b	AACATTCATTGCTGTCGGTGGG	1902
hno-miR-181c	CACATTCATTGCTGTCGGTGGG	89		hmo-miR-181c	CACATTCATTGCTGTCGGTGGG	181
hno-miR-182	TTTGGCAATGGTAGAACTCACA	6		hmo-miR-182	TTTGGCAATGGTAGAACTCACA	56
hno-miR-183	TATGGCACTGGTAGAATTCACTG	2		hmo-miR-183	TATGGCACTGGTAGAATTCACTG	22
hno-miR-184	TGGACGGAGAACTGATAAGGGC	75		hmo-miR-184	TGGACGGAGAACTGATAAGGGC	472
hno-miR-187	TCGTGTCTTGTGTTGCAGCC	163		hmo-miR-187	TCGTGTCTTGTGTTGCAGCC	397
hno-miR-18c	TAAGGTGCATCTTGTGTAGTTA	196		hmo-miR-18c	TAAGGTGCATCTTGTGTAGTTA	205
hno-miR-192	ATGACCTATGAATTGACAGCC	254178		hmo-miR-192	ATGACCTATGAATTGACAGCC	284330
hno-miR-193a	AACTGGCCTACAAAGTCCCAGT	61		hmo-miR-193a	AACTGGCCTACAAAGTCCCAGT	157
hno-miR-193b	AACTGGCCCGCAAAGTCCCGCT	130		hmo-miR-193b	AACTGGCCCGCAAAGTCCCGCT	179
hno-miR-194a	TGTAACAGCAACTCCATGTGG	2362		hmo-miR-194a	TGTAACAGCAACTCCATGTGG	3326
hno-miR-196a	TAGGTAGTTTCATGTTGTTGGG	6		hmo-miR-196a	TAGGTAGTTTCATGTTGTTGGG	4
hno-miR-196b	TAGGTAGTTTCAAGTTGTTGGG	292		hmo-miR-196b	TAGGTAGTTTCAAGTTGTTGGG	2
hno-miR-199	CCCAGTGTTCAGACTACCTGTTC	961		hmo-miR-199	CCCAGTGTTCAGACTACCTGTTC	1087
hno-miR-19b	TGTGCAAATCCATGCAAAACTGA	162		hmo-miR-19b	TGTGCAAATCCATGCAAAACTGA	104
hno-miR-19c	TGTGCAAATCCATGCAAAACTCG	125		hmo-miR-19c	TGTGCAAATCCATGCAAAACTCG	71
hno-miR-19d	TGTGCAAACCCATGCAAAACTGA	61		hmo-miR-19d	TGTGCAAACCCATGCAAAACTGA	77
hno-miR-200a	TAACACTGTCTGGTAACGATGT	666		hmo-miR-200a	TAACACTGTCTGGTAACGATGT	200
hno-miR-200b	TAATACTGCCTGGTAATGATGA	540		hmo-miR-200b	TAATACTGCCTGGTAATGATGA	344
hno-miR-200c	TAATACTGCCTGGTAATGATGC	160		hmo-miR-200c	TAATACTGCCTGGTAATGATGC	131
hno-miR-202	AGAGGCATAGGGCATGGGAAAA	8		hmo-miR-202	AGAGGCATAGGGCATGGGAAAA	8
hno-miR-203a	GTGAAATGTTTAGGACCACTTG	13		hmo-miR-203a	GTGAAATGTTTAGGACCACTTG	6
hno-miR-203b	GTGAAATGTTCAGGACCACTTG	6		hmo-miR-203b	GTGAAATGTTCAGGACCACTTG	6
hno-miR-204	TTCCCTTTGTCATCCTATGCCT	350		hmo-miR-204	TTCCCTTTGTCATCCTATGCCT	141
hno-miR-205	TCCTTCATTCCACCGGAGTCTG	4		hmo-miR-205	TCCTTCATTCCACCGGAGTCTG	2
hno-miR-206	TGGAATGTAAGGAAGTGTGTGG	462		hmo-miR-206	TGGAATGTAAGGAAGTGTGTGG	417
hno-miR-20b	CAAAGTGCTCACAGTGCAGGTAG	785		hmo-miR-20b	CAAAGTGCTCACAGTGCAGGTAG	399
hno-miR-21	TAGCTTATCAGACTGGTGTTGGC	178007		hmo-miR-21	TAGCTTATCAGACTGGTGTTGGC	270728
hno-miR-210	CTGTGCGTGTGACAGCGGCTAA	1288		hmo-miR-210	CTGTGCGTGTGACAGCGGCTAA	1762
hno-miR-212	TAACAGTCTACAGTCATGGCT	62		hmo-miR-212	TAACAGTCTACAGTCATGGCT	205
hno-miR-214	ACAGCAGGCACAGACAGGCAG	304		hmo-miR-214	ACAGCAGGCACAGACAGGCAG	467
hno-miR-216a	TAATCTCAGCTGGCAACTGTGA	11		hmo-miR-216a	TAATCTCAGCTGGCAACTGTGA	25
hno-miR-216b	TAATCTCTGCAGGCAACTGTGA	104		hmo-miR-216b	TAATCTCTGCAGGCAACTGTGA	180
hno-miR-217	TACTGCATCAGGAACTGATTGG	407		hmo-miR-217	TACTGCATCAGGAACTGATTGG	1268
hno-miR-2184	AACAGTAAGAGTTTATGTGCT	2460		hmo-miR-2184	AACAGTAAGAGTTTATGTGCT	2285
hno-miR-2187	TTACAGGCTATGCTAATCTATG	13		hmo-miR-2187	TTACAGGCTATGCTAATCTATG	0
hno-miR-2188	AAGGTCCAACCTCACATGTCC	1038		hmo-miR-2188	AAGGTCCAACCTCACATGTCC	3411
hno-miR-218a	TTGTGCTTGATCTAACCATGTG	20		hmo-miR-218a	TTGTGCTTGATCTAACCATGTG	35
hno-miR-218b	TTGTGCTTGATCTAACCATGCA	6		hmo-miR-218b	TTGTGCTTGATCTAACCATGCA	11
hno-miR-219	TGATTGTCCAAACGCAATTCTT	63		hmo-miR-219	TGATTGTCCAAACGCAATTCTT	478
hno-miR-221	AGCTACATTGTCTGCTGGGTTTC	2946		hmo-miR-221	AGCTACATTGTCTGCTGGGTTTC	12096
hno-miR-222	AGCTACATCTGGCTACTGGGTCTC	5371		hmo-miR-222	AGCTACATCTGGCTACTGGGTCTC	16778
hno-miR-223	TGTCAGTTTGTCAAATACCCC	761		hmo-miR-223	TGTCAGTTTGTCAAATACCCC	685
hno-miR-22a	AAGCTGCCAGCTGAAGAACTGT	15071		hmo-miR-22a	AAGCTGCCAGCTGAAGAACTGT	22142
hno-miR-22b	AAGCTGCCAGTTGAAGAGCTGT	1316		hmo-miR-22b	AAGCTGCCAGTTGAAGAGCTGT	1541
hno-miR-23a	ATCACATTGCCAGGGATTTCCA	2562		hmo-miR-23a	ATCACATTGCCAGGGATTTCCA	3571
hno-miR-23b	ATCACATTGCCAGGGATTACCA	1759		hmo-miR-23b	ATCACATTGCCAGGGATTACCA	3088
hno-miR-24	TGGCTCAGTTCAGCAGGAACAG	625		hmo-miR-24	TGGCTCAGTTCAGCAGGAACAG	1463
hno-miR-25	CATTGCACTTGTCTCGGTCTGA	2218		hmo-miR-25	CATTGCACTTGTCTCGGTCTGA	4102
hno-miR-26a	TTCAAGTAATCCAGGATAGGCT	22663		hmo-miR-26a	TTCAAGTAATCCAGGATAGGCT	28961
hno-miR-26b	TTCAAGTAATCCAGGATAGGTT	11993		hmo-miR-26b	TTCAAGTAATCCAGGATAGGTT	12413
hno-miR-27a	TTCACAGTGGCTAAGTTCCGCT	264		hmo-miR-27a	TTCACAGTGGCTAAGTTCCGCT	407
hno-miR-27b	TTCACAGTGGCTAAGTTCTGCA	1797		hmo-miR-27b	TTCACAGTGGCTAAGTTCTGCA	3019
hno-miR-27d	TTCACAGTGGCTAAGTTCTTCA	728		hmo-miR-27d	TTCACAGTGGCTAAGTTCTTCA	999
hno-miR-27e	TTCACAGTGGCTAAGTTCAGTG	409		hmo-miR-27e	TTCACAGTGGCTAAGTTCAGTG	734
hno-miR-29a	TAGCACCATTTGAAATCGGTTA	7021		hmo-miR-29a	TAGCACCATTTGAAATCGGTTA	9555
hno-miR-29b	TAGCACCATTTGAAATCAGTGT	861		hmo-miR-29b	TAGCACCATTTGAAATCAGTGT	803
hno-miR-301a	CAGTGCAATAGTATTGTCAAAG	17		hmo-miR-301a	CAGTGCAATAGTATTGTCAAAG	39
hno-miR-301b	CAGTGCAATAGTATTGTCATTG	10		hmo-miR-301b	CAGTGCAATAGTATTGTCATTG	15
hno-miR-301c	CAGTGCAATAGTATTGTCATAG	10		hmo-miR-301c	CAGTGCAATAGTATTGTCATAG	13
hno-miR-30b	TGTAAACATCCTACACTCAGCT	729		hmo-miR-30b	TGTAAACATCCTACACTCAGCT	1081
hno-miR-30c	TGTAAACATCCTACACTCTCAG	2216		hmo-miR-30c	TGTAAACATCCTACACTCTCAG	3103
hno-miR-30d	TGTAAACATCCCCGACTGGAAG	13069		hmo-miR-30d	TGTAAACATCCCCGACTGGAAG	31412
hno-miR-30e	TGTAAACATCCTTGACTGGAAG	10806		hmo-miR-30e	TGTAAACATCCTTGACTGGAAG	12921
hno-miR-338	TCCAGCATCAGTGATTTTGTTG	232		hmo-miR-338	TCCAGCATCAGTGATTTTGTTG	212
hno-miR-34	TGGCAGTGTCTTAGCTGGTTGT	15		hmo-miR-34	TGGCAGTGTCTTAGCTGGTTGT	24
hno-miR-34b	TAGGCAGTGTTGTTAGCTGATTG	35		hmo-miR-34b	TAGGCAGTGTTGTTAGCTGATTG	32
hno-miR-363	AATTGCACGGTATCCATCTGTA	2688		hmo-miR-363	AATTGCACGGTATCCATCTGTA	2174
hno-miR-365	TAATGCCCCTAAAAATCCTTAT	12		hmo-miR-365	TAATGCCCCTAAAAATCCTTAT	16
hno-miR-375	TTTGTTCGTTCGGCTCGCGTTA	713		hmo-miR-375	TTTGTTCGTTCGGCTCGCGTTA	3931
hno-miR-429	TAATACTGTCTGGTAATGCCGT	896		hmo-miR-429	TAATACTGTCTGGTAATGCCGT	326
hno-miR-429b	TAATACTGCCTGGTAATGCCAT	18		hmo-miR-429b	TAATACTGCCTGGTAATGCCAT	27
hno-miR-430a	TAAGTGCTATTTGTTGGGGTAG	2		hmo-miR-430a	TAAGTGCTATTTGTTGGGGTAG	2
hno-miR-430b	AAAGTGCTATCAAGTTGGGGTAG	11		hmo-miR-430b	AAAGTGCTATCAAGTTGGGGTAG	6
hno-miR-451	AAACCGTTACCATTACTGAGTT	8392		hmo-miR-451	AAACCGTTACCATTACTGAGTT	24085
hno-miR-454a	TAGTGCAATATTGCTAATAGGG	6		hmo-miR-454a	TAGTGCAATATTGCTAATAGGG	12
hno-miR-454b	TAGTGCAATATTGCTTATAGGG	8		hmo-miR-454b	TAGTGCAATATTGCTTATAGGG	15
hno-miR-455	TATGTGCCCTTGGACTACATCG	36		hmo-miR-455	TATGTGCCCTTGGACTACATCG	104
hno-miR-455b	GTATGTGCCCTTGGACTACATT	12		hmo-miR-455b	GTATGTGCCCTTGGACTACATT	42
hno-miR-456	CAGGCTGGTTAGATGGTTGTCA	11438		hmo-miR-456	CAGGCTGGTTAGATGGTTGTCA	23241
hno-miR-457a	AAGCAGCACATCAATATTGGCA	6		hmo-miR-457a	AAGCAGCACATCAATATTGGCA	22
hno-miR-457b	AAGCAGCACATAAATACTGGAG	7		hmo-miR-457b	AAGCAGCACATAAATACTGGAG	24
hno-miR-458	ATAGCTCTTTGAATGGTACTGC	1947		hmo-miR-458	ATAGCTCTTTGAATGGTACTGC	1349
hno-miR-460	CCTGCATTGTACACACTGTGCG	8		hmo-miR-460	CCTGCATTGTACACACTGTGCG	4
hno-miR-462	TAACGGAACCCATAATGCAGCT	16346		hmo-miR-462	TAACGGAACCCATAATGCAGCT	40563
hno-miR-489	AGTGACATCATATGTACGGCTGC	317		hmo-miR-489	AGTGACATCATATGTACGGCTGC	397
hno-miR-499	TTAAGACTTGCAGTGATGTTTA	141040		hmo-miR-499	TTAAGACTTGCAGTGATGTTTA	460673
hno-miR-722	TTTTTTGCAGAAACGTTTCAGATT	2046		hmo-miR-722	TTTTTTGCAGAAACGTTTCAGATT	1906
hno-miR-724	TTAAAGGGAATTTGCGACTGTT	138		hmo-miR-724	TTAAAGGGAATTTGCGACTGTT	2535
hno-miR-725	TTCAGTCATTGTTTCTAGTAGT	1		hmo-miR-725	TTCAGTCATTGTTTCTAGTAGT	4
hno-miR-727	GTTGAGGCGAGTTGAAGACTTA	262		hmo-miR-727	GTTGAGGCGAGTTGAAGACTTA	412
hno-miR-728	ATACTAAGTACACTACGTTTTC	42		hmo-miR-728	ATACTAAGTACACTACGTTTTC	54
hno-miR-731	AATGACACGTTTTCTCCCGGATCG	787		hmo-miR-731	AATGACACGTTTTCTCCCGGATCG	1273
hno-miR-733	TGCGTTGGTTTAGCTCAGTGGTT	2		hmo-miR-733	TGCGTTGGTTTAGCTCAGTGGTT	1
hno-miR-734	GTAAATGCTGCAGAATCGTACCG	4		hmo-miR-734	GTAAATGCTGCAGAATCGTACCG	130
hno-miR-736	GTAAGACGAACAAAAAGTTTT	1		hmo-miR-736	GTAAGACGAACAAAAAGTTTT	2
hno-miR-739	AGGCCGAAGTGGAGAAGGGT	4808		hmo-miR-739	AGGCCGAAGTGGAGAAGGGT	5762
hno-miR-7a	TGGAAGACTAGTGATTTTGTTGT	1800		hmo-miR-7a	TGGAAGACTAGTGATTTTGTTGT	27226
hno-miR-7b	TGGAAGACTTGTGATTTTGTT	460		hmo-miR-7b	TGGAAGACTTGTGATTTTGTT	1552
hno-miR-9	TCTTTGGTTATCTAGCTGTATGA	17466		hmo-miR-9	TCTTTGGTTATCTAGCTGTATGA	40294
hno-miR-92b	TATTGCACTCGTCCCGGCCTCC	369		hmo-miR-92b	TATTGCACTCGTCCCGGCCTCC	1412
hno-miR-93	AAAAGTGCTGTTTGTGCAGGTA	288		hmo-miR-93	AAAAGTGCTGTTTGTGCAGGTA	447
hno-miR-96	TTTGGCACTAGCACATTTTTGCT	0		hmo-miR-96	TTTGGCACTAGCACATTTTTGCT	1
hno-miR-99	AACCCGTAGATCCGATCTTGTG	52314		hmo-miR-99	AACCCGTAGATCCGATCTTGTG	166757
