# Supplementary material for: Characterization and Comparative Profiling of MiRNA Transcriptomes in Bighead Carp and Silver Carp
Source: PLoS One. 2011 Aug 15;6(8):e23549. doi: 10.1371/journal.pone.0023549 (PMC3156240; doi:10.1371/journal.pone.0023549)
Supplement: Table S2 — Novel miRNAs predicted by strategy 1 in bighead carp and silver carp. (XLS) [file pone.0023549.s002.xls]

## Sheet: Table S2
Novel miRNAs predicted by strategy 1 in bighead carp and silver carp
bighead carp					silver carp
miRNA	sequence	length	number		miRNA	sequence	length	number
hno-novel-1	TTACAATTAAAGGATATTTCTT	22	35		hmo-novel-1	TCAGATGGATGGTGAGGCGA	20	11
hno-novel-2	ACTCTGACCCAGAACGAGATGG	22	5		hmo-novel-2	GATGGAGGGCTGTTGCAGGAGAG	23	5
hno-novel-3	TGTACCATGCTGGTAGCCAGT	21	7		hmo-novel-3	TTACAATTAAAGGATATTTCTT	22	23
hno-novel-4	TGAGGAGTTTAGAGCAAGTAA	21	56		hmo-novel-4	GTGTTAGAACTAGGCAGAGT	20	5
hno-novel-5	TCTCTATTTGACTGTCAGCATG	22	8		hmo-novel-5	GGAGTTGTGGATGGACATCATG	22	7
hno-novel-6	AGCGGCGTCAGAAGCGATGGC	21	3		hmo-novel-6	TTACAATTAAAGGATATTTCTT	22	23
hno-novel-7	CACAGGGGCCATCTGACCAGA	21	7		hmo-novel-7	ACTCTGACCCAGAACGAGATGG	22	9
hno-novel-8	TAGTTTGATTCACAGCACAAG	21	10		hmo-novel-8	AACTGAGAGAAGATCTGGAGAGGC	24	6
					hmo-novel-9	AACTGAGAGAAGATCTGGAGAGGC	24	6
					hmo-novel-10	AATGTAGAGATGGTGGCGGA	20	4
					hmo-novel-11	TGTACCATGCTGGTAGCCAGT	21	7
					hmo-novel-12	TTCCCATGCTCGTAGAATGTGA	22	7
					hmo-novel-13	CAAGACAGTCTTGCTGCCACA	21	4
					hmo-novel-14	TAATACCAGGTGTAAACAGGGC	22	3
					hmo-novel-15	GAGGTCACGCGAGTGGTGGCA	21	5
					hmo-novel-16	TGAGGAGTTTAGAGCAAGTAA	21	94
					hmo-novel-17	TCTCTATTTGACTGTCAGCATG	22	15
					hmo-novel-18	ACCTGCTCTCTGATGACCGGTG	22	11
					hmo-novel-19	AGCGGCGTCAGAAGCGATGGC	21	5
					hmo-novel-20	TAGTTTGATTCACAGCACAAG	21	11
					hmo-novel-21	CCCGTGTGGCTTATGAGATCC	21	6
					hmo-novel-22	TCTGAATTTCAGGGCTGTTCCC	22	4
