# Supplementary material for: Characterization and Comparative Profiling of MiRNA Transcriptomes in Bighead Carp and Silver Carp
Source: PLoS One. 2011 Aug 15;6(8):e23549. doi: 10.1371/journal.pone.0023549 (PMC3156240; doi:10.1371/journal.pone.0023549)
Supplement: Table S3 — Novel miRNAs predicted by strategy 2 in bighead carp and silver carp. (XLS) [file pone.0023549.s003.xls]

## Sheet: Table S3
novel miRNAs predicted by strategy 2 in bighead carp and silver carp
	bighead carp						silver carp
	sequence	length	number				sequence	length	number
hno-novel-9	GTGCGTCGACCGGGGCGGA	19	179			hmo-novel-23	TATGGTAGTCAATGGGGGGCAA	22	113
hno-novel-10	TAAGGATTGGCTCTAAGGGCAA	22	55			hmo-novel-24	CGCGGATCCTCCCCTGATCGG	21	76
hno-novel-11	GCGAGGCGTCCAGTGCGGTA	20	54			hmo-novel-25	CGCTGATAGATGCCTGCTTTCA	22	57
hno-novel-12	CCGGCCGGTGCTCGCGGAT	19	49			hmo-novel-26	CCGGAGCGGGGCGCACCACCG	21	57
hno-novel-13	TAGATGGATGCTCGCTGGA	19	39			hmo-novel-27	CGCCCCCCATTGACTACCATAG	22	52
hno-novel-14	CGGAAGGGTGGGGCGATGGCC	21	37			hmo-novel-28	AAAGCAGGCGTTTATCAGCAGA	22	50
hno-novel-15	CTGGGGGAGCGGCCGTCCCGC	21	34			hmo-novel-29	CCGGAACCGGGGGCGGCCGAA	21	40
hno-novel-16	CGGTCGAGGTCCGCGGTGA	19	34			hmo-novel-30	GGTGCGCGCGGATCCTCCC	19	31
hno-novel-17	GTGGTAGTCAATGGGGGGCAA	21	31			hmo-novel-31	AGCTGGCGGGAGCCCCGGGAA	21	30
hno-novel-18	CGCCCCCCACTGACTACCATAG	22	29			hmo-novel-32	CGGGACCCTCGTCCCGCGGCGGG	23	20
hno-novel-19	CGGAGTCGGGTTGTTTTGG	19	19			hmo-novel-33	GCGGATCTCCACGGCTACGGCTC	23	16
hno-novel-20	ATCGGGGGGGGACCGCGGC	19	18			hmo-novel-34	CGGAGTCGGGTTGTTTGTGA	20	16
hno-novel-21	TCGAATCCCAGCGGTGCCTCCA	21	17			hmo-novel-35	GCGTCTCGTCCGGGCGGGGGGC	22	15
hno-novel-22	CTCGCCCCGCCGAGGTACGGT	20	16			hmo-novel-36	CGGCGCGGGCCGGGGGCCTAAG	22	14
hno-novel-23	GTGGGAAATGTGGCGTACAGGA	21	16			hmo-novel-37	CTCCCTCGGGGGGCGGCCGGGC	22	14
hno-novel-24	TCCCGGGGGGTGTCTCGTC	19	16			hmo-novel-38	ACCGTTCCGTCGCTGGGCCG	20	11
hno-novel-25	GGGGCGGACTGTCCTCAGTC	20	13			hmo-novel-39	GCAGCCCGGCCGGCGCTCGGC	21	11
hno-novel-26	CGCCGCCCGGGCGGGGACCGG	21	11			hmo-novel-40	TCTGGGTCGGGGTTTCGTGCGTT	23	10
hno-novel-27	CGGGGGGGAGGCGCCGCG	18	11			hmo-novel-41	ACTGATTTCCTCTGGTGCTTAGA	23	10
hno-novel-28	GCGAAGGTGGCTCTTGGGCTC	21	10			hmo-novel-42	TCCCCGCGTTCTGGGTGCGGCG	22	10
						hmo-novel-43	TGAAAATGGATGGCTCTGGAGCG	23	10
hno-novel-29	TGAATGACTGACATCTCTCTCT	22	231			hmo-novel-44	TGAATGACTGACATCTCTCTCT	22	405
hno-novel-30	CAGGAGAAGCTGGCGGGA	18	195			hmo-novel-45	CAGGAGAAGCTGGCGGGA	18	211
hno-novel-31	TCGGCCTCCGTCGGGCGCACT	21	101			hmo-novel-46	TCGGCCTCCGTCGGGCGCACT	21	97
hno-novel-32	CCGGTGAGCTCTCGTCGGA	19	71			hmo-novel-47	CCGGTGAGCTCTCGTCGGA	19	82
hno-novel-33	CGGCGCTCGGCCTCCGTCGG	20	48			hmo-novel-48	CGGCGCTCGGCCTCCGTCGG	20	36
hno-novel-34	CTCGGAGTCGGGTTGTTTGGGA	22	28			hmo-novel-49	CTCGGAGTCGGGTTGTTTGGGA	22	29
hno-novel-35	CTTTCAGTCGGATGTTTGCAT	21	121			hmo-novel-50	CTTTCAGTCGGATGTTTGCAT	21	24
hno-novel-36	GGTGTGAGGCCGGTGTCGGA	20	24			hmo-novel-51	GGTGTGAGGCCGGTGTCGGA	20	18
hno-novel-37	CGCGGGAATCCGATTGGGCCCG	22	14			hmo-novel-52	CGCGGGAATCCGATTGGGCCCG	22	18
hno-novel-38	AAGGGCTGGGCCGGTCGGGCAA	22	16			hmo-novel-53	AAGGGCTGGGCCGGTCGGGCAA	22	17
hno-novel-39	CGGGGCGGGTCTCGCGGGG	19	17			hmo-novel-54	CGGGGCGGGTCTCGCGGGG	19	12
