# Supplementary material for: Characterization and Comparative Profiling of MiRNA Transcriptomes in Bighead Carp and Silver Carp
Source: PLoS One. 2011 Aug 15;6(8):e23549. doi: 10.1371/journal.pone.0023549 (PMC3156240; doi:10.1371/journal.pone.0023549)
Supplement: Table S4 — Conserved miRNA*s found in our dataset. (XLS) [file pone.0023549.s004.xls]

## Sheet: Table S4
	Conserved miRNA*s found in our dataset
	bighead carp				silver carp
miRNA*	sequence	number		miRNA*	sequence	number
hno-miR-143*	GGTGCAGTGCTGCATCTCTGA	28		hmo-miR-100*	CAAGCTCGTGTCTATAGGTATT	53
hno-miR-199*	ACAGTAGTCCGCACATTGGGT	27		hmo-miR-193*	CGGGACTTTGGGGGCAAGATG	32
hno-miR-499*	AACATCACTTTAAGTCTGTGCTA	22		hmo-miR-9*	TAAAGCTAGAGAACCGAATGA	30
hno-miR-30e*	CTTTCAGTCGGATGTTTTCAA	21		hmo-let-7f*	CTATACAGTCTATTGCCTTCCA	11
hno-miR-140*	TACCACAGGGTAGAACCACTGA	17		hmo-let-7b*	CTATACAACCTACTGCCTTCCCA	27
hno-miR-30b*	CTGGGAGAGGGATGTTTACT	16		hmo-miR-140*	TACCACAGGGTAGAACCACGGG	26
hno-miR-181b*	CTCACTGAACAATGAATGCAA	13		hmo-miR-144*	GGATATCATCGTATACTGTAT	26
hno-miR-1388*	AGGACTGTCCAACCTGAGAATG	867		hmo-miR-30e*	TGTAAACATCCGACTGGAAGCT	19
hno-let-7a*	TATACAACTTACTGTCTTTCCT	84		hmo-miR-221*	ACCTGGCATACAATGTAGATTA	35
hno-miR-23b*	TGGGTTCCTGGCGTGCTGATTT	92		hmo-miR-99*	CAAGCTCGATTCTGTGGGTCTCA	12
hno-miR-100*	CAAGCTCGTGTCTATAGGTATT	39		hmo-miR-199*	AACAGTAGTCCGCACATTGGTG	11
hno-miR-193*	CGGGACTTTGGGGGCAAGATG	28		hmo-miR-92b*	AGGTCGGGATCGGCCGCAATGCT	10
hno-miR-9*	TAAAGCTAGAGAACCGAATGA	22		hmo-miR-142a*	GTAGTGTTTCCTACTTTATGT	10
hno-let-7f*	CTATACAGTCTATTGCCTTCCA	11		hmo-let-7g*	CTGTACAGACTACTGCCTTGCT	14
hno-miR-107*	GGCTTCTCTACAGTGTTGCCT	1		hmo-miR-9*	ATAAAGCTAGATAACCGAAAGA	23
hno-miR-126*	CATTATTACTTTTGGTACGCGA	241		hmo-miR-30c*	CTGGGAGAGGGATGTTTACTCT	140
				hmo-miR-107*	GGCTTCTCTACAGTGTTGCCT	1
				hmo-miR-181*	CTCACTGAACAATGAATGCAA	27
				hmo-miR-1388*	AGGACTGTCCAACCTGAGAATG	751
				hmo-miR-23b*	TGGGTTCCTGGCGTGCTGATTT	272
				hmo-miR-126*	CATTATTACTTTTGGTACGCGA	305
