# Supplementary material for: Characterization and Comparative Profiling of MiRNA Transcriptomes in Bighead Carp and Silver Carp
Source: PLoS One. 2011 Aug 15;6(8):e23549. doi: 10.1371/journal.pone.0023549 (PMC3156240; doi:10.1371/journal.pone.0023549)
Supplement: Table S5 — Comparison of ten let-7 family members in bighead carp and silver carp. (XLS) [file pone.0023549.s005.xls]

## Sheet: Table S5
		Comparison of ten let 7 family members in bighead carp and silver carp
		miRNA gene	Bighead carp (TPM)	Silver carp (TPM)
		let-7a	106479	101350
		let-7b	23017	34159
		let-7c	17217	36165
		let-7d	3815	7741
		let-7e	2072	8870
		let-7f	3514	4094
		let-7g	1262	1478
		let-7h	191	132
		let-7i	1747	2692
		let-7j	355	422
