# Supplementary material for: Characterization and Comparative Profiling of MiRNA Transcriptomes in Bighead Carp and Silver Carp
Source: PLoS One. 2011 Aug 15;6(8):e23549. doi: 10.1371/journal.pone.0023549 (PMC3156240; doi:10.1371/journal.pone.0023549)
Supplement: Table S6 — Hierarchical cluster analysis of the conserved miRNAs between bighead carp and silver carp. (XLS) [file pone.0023549.s006.xls]

## Sheet: Table S6
Hierarchical cluster analysis of the conserved miRNAs between bighead carp and silver carp
The heatmap shows differences in miRNA expression between the two carps.
