# Supplementary material for: Characterization and Comparative Profiling of MiRNA Transcriptomes in Bighead Carp and Silver Carp
Source: PLoS One. 2011 Aug 15;6(8):e23549. doi: 10.1371/journal.pone.0023549 (PMC3156240; doi:10.1371/journal.pone.0023549)
Supplement: Table S7 — Newly discovered miR-33 in silver carp. Two homologs of the human miR-33 were discovered and sequence alignments were made among several species. hmo: H. molitrix; has: H. sapien; mmu: M. musculus; gga: G. gallus; xtr: X. tropicalis; cin: C. intestinalis; dme: D. melanogaster. (XLS) [file pone.0023549.s007.xls]

## Sheet: Table S7
		Newly discovered miR-33 in silver carp
		sequence	number			sequence	number
	hmo-miR-33-1	GTGCATTGTAGTTTCATTGCA	20		hmo-miR-33-2	GTGCATTGTAGTTGCATTGA	57
